# Supplementary material for: Comparative Metabolite Fingerprinting of Four Different Cinnamon Species Analyzed via UPLC–MS and GC–MS and Chemometric Tools
Source: Molecules. 2022 May 4;27(9):2935. doi: 10.3390/molecules27092935 (PMC9104325; doi:10.3390/molecules27092935)
Supplement: Supplementary file 1 [file molecules-27-02935-s001.zip]

Archive with 1 entries (1 files):
- molecules-1677357-supplementary.pdf
